# Supplementary material for: Neuropsychological outcomes comparing deep brain stimulation and best medical treatment for Parkinson’s disease: a systematic review and meta-analysis
Source: Front Psychol. 2026 Jun 18;17:1865587. doi: 10.3389/fpsyg.2026.1865587 (PMC13322950; doi:10.3389/fpsyg.2026.1865587)
Supplement: Supplementary file 1 [file Table_1.XLSX]

## Sheet: Sheet1
	study,year	样本量	平均年龄 T/C (岁 )	平均病程T/C (年)	干预措施		刺激靶点	随访时间	结局
					T	C
21	Deuschl et al., 2006	156	60.5±7.4/60.8±7.8	13.0±5.8/3.8±5.6	DBS+个体化抗帕金森药物治疗	最佳个体化抗帕金森药物治疗	STN	6m	1,2
19	Schüpbach et al., 2007	20	48.5±3	6.8±1.0	DBS	优化药物治疗	STN	18m	1,2
18	Witt et al., 2008	156	60.2±7.9/59.4±7.5	13.8±6.3/14.0±6.1	DBS	优化药物治疗	STN	6m	1,2,3,4,6
16	Williams et al., 2010	183/183	59	11.5/11.2	DBS+最佳药物治疗	最佳药物治疗	STN	12m	1,2,6
13	Schuepbach et al., 2013	251	52.6	7.5	DBS+最佳药物治疗	最佳药物治疗	STN	24m	1,2,6
9	Rothlind et al., 2014	164（80，84）/116	61.7±8.8	11.0±4.7，11.0±5.0/12.8±5.5	DBS+最佳药物治疗	最佳药物治疗	GPi、STN	6m	1,3,4,5
8	Tramontana et al., 2015	30	60±6.8/60±7.0	2.2±1.4/2.1±1.1	STN-DBS + ODT	ODT	STN	24m	3,4,5
22	Philipson et al., 2021	18	55.6±11.3/60.3±8.0	6.4±3.0/10.3±5.6	DBS+最佳药物治疗	最佳药物治疗	cZi	6m	3
3	Hacker et al., 2023(a)	4/8	57.1±3.5/58.9±5.3	1.5±0.5/2.3±1.2	STN-DBS + ODT	ODT	STN	11y	1,6
2	Hacker et al., 2023(b)	28	61.4±6.4/60.7±6.6	2.2±1.4/2.0±1.0	STN-DBS + ODT	ODT	STN	5y	3,4,5
	1 PDQ-39,2 MDRS,3 言语流畅性,4 Stroop,5 WCST,6 UPRDS 1
																										naming
		pdq39	试验		对照			痴呆	试验		对照			i	试验		对照			音素	试验		对照			语义流畅性	试验		对照			WCST持续性	试验		对照			stroop阅读	试验		对照			stroop 颜色	试验		对照
		mean	sd	n	mean	sd	n	mean	sd	n	mean	sd	n	mean	sd	n	mean	sd	n	mean	sd	n	mean	sd	n	mean	sd	n	mean	sd	n	mean	sd	n	mean	sd	n	mean	sd	n	mean	sd	n	mean	sd	n	mean	sd	n
21	Deuschl et al., 2006	-9.5	15.3	71	-0.2	11.2	73	2	4.9	68	0.5	4	67
2	Hacker et al., 2023(a)																			0.4	3.5	14	0.1	3.5	14	-1	3.2	14	-0.7	3.8	14	0.8	1.5	14	1.3	2	14	-0.8	3.6	14	-0.3	3	14	-0.1	3	14	-1.8	2.9	14
3	Hacker et al., 2023(b)	21.3	16	4	12.3	8.9	8							1.8	1.7	4	1.2	1.4	8
22	Philipson et al., 2021																			-0.6	3.4	9	0.4	2.6	9	-2.5	4.8	9	0.1	3	9
9	Rothlind et al., 2014																			-4.8	10.3	162	0.5	8.6	114	-2.5	4.9	162	-0.9	4.8	115	-0.1	11.45	162	-0.4	11.3	116	-3.2	13	154	-1.1	10.6	110	-4.1	10.8	154	-0.7	9.3	109
19	Schuepbach et al., 2007	-6.5	10.3	10	4	9.7	10	0	3.6	10	1	2.2	10
13	Schuepbach et al., 2013	-7.8	0.9	124	0.2	0.8	127	1.3	4.45	124	0.6	4.51	127	0.2	2.23	124	0.2	2.25	127
8	Tramontana et al., 2015																			-1.1	3.5	15	1.2	3	14	-0.7	3.8	15	-0.4	2.8	14	0.1	2.3	15	1.7	2	14	-0.6	2	15	-0.5	1.8	14	-1.5	3.2	15	-0.4	2.3	14
16	Williams et al., 2010	-5	14.1	160	-0.3	11.1	150							-0.01	1.8	148	0.3	1.6	149	-6.5	9.4	163	-0.6	8.7	163	-4.5	7.8	163	-0.2	7.7	163
18	Witt et al., 2008	-9.89	14.87	60	0.27	9.83	63	-1.8	4.8	60	-0.7	4	63	0.66	2.64	60	0.08	1.8	63	-3.3	7	60	-0.2	6.6	63	-5.6	9.7	60	-1.1	10.1	63							-0.5	8.9	60	0.3	6	63	-3.4	7.7	60	0.7	7.1	63
		191	144
	结局指标	研究的局限性	异质性	间接性	不精确性	发表偏倚	证据质量
	1. 言语流畅性
	1.1 音素流畅性	-1（难盲法）	-1（I²=76%）	0	0	0（n<10）	⊕⊕⊝⊝ Low
	1.2 语义流畅性	-1（难盲法）	-1（I²=62%）	0	0	0（n<10）	⊕⊕⊝⊝ Low
	2. Stroop测试
	2.1 Word Reading	-1（难盲法）	0（I²=0%）	0	0	0（n<10）	⊕⊕⊕⊝Moderate
	2.2 Color Naming	-1（难盲法）	-1（I²=79%）	0	0	0（n<10）	⊕⊕⊝⊝ Low
	2.3 Color Word	-1（难盲法）	-1（I²=78%）	0	0	0（n<10）	⊕⊕⊝⊝ Low
	3. 其他认知功能
	3.1 WCST	-1（难盲法）	0（I²=0%）	0	0	0（n<10）	⊕⊕⊕⊝Moderate
	3.2 MDRS	-1（难盲法）	-1（I²=57%）	0	0	0（n<10）	⊕⊕⊝⊝ Low
	4. 神经精神症状
	4.1 抑郁症状	-1（难盲法）	-2（I²=98%，含工具差异）	-1（测量工具间接性）	0	0（n<10）	⊕⊝⊝⊝ Very low
	4.2 焦虑症状	-1（难盲法）	-2（I²=84%，含工具差异）	-1（测量工具间接性）	-1（总样本161，过小）	0（n<10）	⊕⊝⊝⊝ Very low
	4.3 UPDRS-I	-1（难盲法）	0（I²=33%）	0	0	0（n<10）	⊕⊕⊕⊝Moderate
[truncated: 18 more columns]
